# Supplementary material for: Farmed oyster mortality follows consistent Vibrio community reorganization
Source: mSystems. 2025 Oct 2;10(10):e01078-25. doi: 10.1128/msystems.01078-25 (PMC12542681; doi:10.1128/msystems.01078-25)
Supplement: Table S1 — Strain data. [file msystems.01078-25-s0002.xlsx]

## Sheet: TableS1
	Taxonomic Classification							Sampling Metadata													Genome Assembly and Annotation Statistics
Isolate ID	Clade Assignment	GTDB-Tk Consensus Taxonomy	GTDB-Tk Assigned Taxonomy	GTDB-Tk Closest Genome Assembly	GTDB-Tk Closest Genome ANI	MLST Allele Names	MLST Alleles	Sampling Event	Associated Mortality Phase	Associated Cumulative Mortality (%)	Water Temperature at Sampling (°C)	Salinity at Sampling (ppt)	DO at Sampling (mg/L)	Unique Oyster ID	Oyster Genetic Background	Isolation Date	Isolation Year	Oyster Genetic Ploidy	Associated Mortality Rate	Associated Mortality StdErr	Read Pairs (Raw)	Total Bases (Raw)	Mean Quality (PHRED)	Read Pairs (Filtered)	GC Content (%)	Assembly Size (bp)	N50	L50	CDS	tRNAs (unique)	rRNAs (unique)	Completeness
DNB23_25_9	R3	Photobacterium alginatilyticum DNB23_25_9	Photobacterium alginatilyticum	GCF_009910675.1	95.41	()	()	late_2023	ongoing	25.8	21.748	30.84	7.36	25	3N-HNRY	45068	2023	3N	0.256643	0.0476872	1039530	154644451	32.47	1014376	48.19	6162039	263824	8	5413	21	3	100
DNB23_23_10	R3	Photobacterium damselae	Photobacterium damselae	GCF_003026815.1	98.02	(glpF, gyrB, metG, pntA, pyrC, toxR)	(~23, ~4, 23, ~15, 9, ~3)	late_2023	ongoing	25.8	21.748	30.84	7.36	23	3N-HNRY	45068	2023	3N	0.256643	0.0476872	1071525	159594703	32.54	1050124	40.67	4855168	187871	8	4220	19	3	100
DNB23_23_2	R3	Photobacterium damselae	Photobacterium damselae	GCF_003026815.1	98.86	(glpF, gyrB, metG, pntA, pyrC, toxR)	(~11, 1010, 23, 4, 9, 6)	late_2023	ongoing	25.8	21.748	30.84	7.36	23	3N-HNRY	45068	2023	3N	0.256643	0.0476872	1244869	184902182	32.53	1219924	40.55	4588979	125345	8	3980	21	2	100
DNB23_23_4	R3	Photobacterium damselae	Photobacterium damselae	GCF_003026815.1	98.03	(glpF, gyrB, metG, pntA, pyrC, toxR)	(7, ~21, ~12, ~7, ~9, ~3)	late_2023	ongoing	25.8	21.748	30.84	7.36	23	3N-HNRY	45068	2023	3N	0.256643	0.0476872	931838	138467131	32.51	912505	40.32	5252159	138696	11	4682	21	3	99.2
DNB23_23_9	R3	Photobacterium damselae	Photobacterium damselae	GCF_003026815.1	98.76	(glpF, gyrB, metG, pntA, pyrC, toxR)	(25, 10, 23, 4, 4, 6)	late_2023	ongoing	25.8	21.748	30.84	7.36	23	3N-HNRY	45068	2023	3N	0.256643	0.0476872	1057502	157100511	32.47	1032744	40.48	4889373	109675	16	4242	20	3	100
DNB23_24_2	R3	Photobacterium damselae	Photobacterium damselae	GCF_003026815.1	97.31	(glpF, gyrB, metG, pntA, pyrC, toxR)	(~17, 4, 21, 5, ~20, 33)	late_2023	ongoing	25.8	21.748	30.84	7.36	24	3N-HNRY	45068	2023	3N	0.256643	0.0476872	1394871	207019933	32.57	1367788	40.39	4542377	202169	8	3959	21	3	100
DNB23_24_5	R3	Photobacterium damselae	Photobacterium damselae	GCF_003026815.1	98.35	(glpF, gyrB, metG, pntA, pyrC, toxR)	(17, 10, ~1, 7, 9, 8)	late_2023	ongoing	25.8	21.748	30.84	7.36	24	3N-HNRY	45068	2023	3N	0.256643	0.0476872	1519831	225751432	32.61	1492356	40.62	4317316	374774	4	3733	19	2	100
DNB23_24_6	R3	Photobacterium damselae	Photobacterium damselae	GCF_003026815.1	98.16	(glpF, gyrB, metG, pntA, pyrC, toxR)	(~23, ~19, 16, ~18, ~22, ~3)	late_2023	ongoing	25.8	21.748	30.84	7.36	24	3N-HNRY	45068	2023	3N	0.256643	0.0476872	1622449	240711342	32.57	1592370	40.57	4522591	102726	12	3910	21	3	100
DNB23_24_7	R3	Photobacterium damselae	Photobacterium damselae	GCF_003026815.1	98.24	(glpF, gyrB, metG, pntA, pyrC, toxR)	(~11, 9, ~1, 7, 4, 8)	late_2023	ongoing	25.8	21.748	30.84	7.36	24	3N-HNRY	45068	2023	3N	0.256643	0.0476872	1417225	209833855	32.54	1388459	40.63	4411465	223899	6	3784	20	3	100
DNB23_24_8	R3	Photobacterium damselae	Photobacterium damselae	GCF_003026815.1	97.89	(glpF, gyrB, metG, pntA, pyrC, toxR)	(16, ~19, 12, 5, ~26, ~3)	late_2023	ongoing	25.8	21.748	30.84	7.36	24	3N-HNRY	45068	2023	3N	0.256643	0.0476872	1256355	186998319	32.47	1231501	40.74	4639420	117287	14	3987	21	3	100
DNB23_24_9	R3	Photobacterium damselae	Photobacterium damselae	GCF_003026815.1	98.07	(glpF, gyrB, metG, pntA, pyrC, toxR)	(7, ~21, ~12, ~7, ~9, ~3)	late_2023	ongoing	25.8	21.748	30.84	7.36	24	3N-HNRY	45068	2023	3N	0.256643	0.0476872	1646793	244618860	32.54	1614910	40.47	5144875	170558	9	4581	21	3	100
DNB23_25_1	R3	Photobacterium damselae	Photobacterium damselae	GCF_003026815.1	97.86	(atpA, gyrB, pyrH, recA)	(~174, ~247, 174, 249)	late_2023	ongoing	25.8	21.748	30.84	7.36	25	3N-HNRY	45068	2023	3N	0.256643	0.0476872	1115310	165723482	32.48	1091280	40.7	4431570	115683	13	3810	20	3	100
DNB23_25_6	R3	Photobacterium damselae	Photobacterium damselae	GCF_003026815.1	98.09	(glpF, gyrB, metG, pntA, pyrC, toxR)	(16, ~19, 12, 5, ~26, ~3)	late_2023	ongoing	25.8	21.748	30.84	7.36	25	3N-HNRY	45068	2023	3N	0.256643	0.0476872	1407181	208836659	32.53	1378607	40.74	4614166	86916	15	3959	20	3	100
PBN23_20_6	R3	Photobacterium damselae	Photobacterium damselae	GCF_003026815.1	97.07	(glpF, gyrB, metG, pntA, pyrC, toxR)	(~17, ~8, ~22, 5, ~20, 33)	early_2023	initial	11.8	22.698	34.64	6.87	20	3N-HNRY	45062	2023	3N	0.117766	0.0130062	888399	131596781	32.73	873635	40.44	4700889	162545	9	4114	21	3	100
PNB23_20_10	R3	Photobacterium damselae	Photobacterium damselae	GCF_003026815.1	97.07	(glpF, gyrB, metG, pntA, pyrC, toxR)	(~17, ~8, ~22, 5, ~20, 33)	early_2023	initial	11.8	22.698	34.64	6.87	20	3N-HNRY	45062	2023	3N	0.117766	0.0130062	1014166	150599771	32.78	999344	40.35	4990283	150152	9	4377	21	3	100
PNB23_20_2	R3	Photobacterium damselae	Photobacterium damselae	GCF_003026815.1	97.07	(glpF, gyrB, metG, pntA, pyrC, toxR)	(~17, ~8, ~22, 5, ~20, 33)	early_2023	initial	11.8	22.698	34.64	6.87	20	3N-HNRY	45062	2023	3N	0.117766	0.0130062	1062366	157724153	32.62	1041549	40.44	4623311	162546	8	4038	21	3	100
PNB23_20_4	R3	Photobacterium damselae	Photobacterium damselae	GCF_003026815.1	96.72	(glpF, gyrB, metG, pntA, pyrC, toxR)	(~17, ~8, ~22, 5, ~20, 33)	early_2023	initial	11.8	22.698	34.64	6.87	20	3N-HNRY	45062	2023	3N	0.117766	0.0130062	911444	135227160	32.68	896680	41.51	6059206	93462	17	4664	21	2	100
PNB23_20_8	R3	Photobacterium damselae	Photobacterium damselae	GCF_003026815.1	97.07	(glpF, gyrB, metG, pntA, pyrC, toxR)	(~17, ~8, ~22, 5, ~20, 33)	early_2023	initial	11.8	22.698	34.64	6.87	20	3N-HNRY	45062	2023	3N	0.117766	0.0130062	904699	133286163	32.81	891084	40.5	4771836	172882	9	4165	21	3	100
PNB23_20_9	R3	Photobacterium damselae	Photobacterium damselae	GCF_003026815.1	98.13	(atpA, gyrB, pyrH, recA)	(~203, ~247, ~174, 249)	early_2023	initial	11.8	22.698	34.64	6.87	20	3N-HNRY	45062	2023	3N	0.117766	0.0130062	981262	145604771	32.71	964352	40.7	4435284	92353	13	3856	21	3	100
PNB23_21_7	R3	Photobacterium damselae	Photobacterium damselae	GCF_003026815.1	97.06	(glpF, gyrB, metG, pntA, pyrC, toxR)	(18, ~5, 7, ~13, ~22, ~3)	early_2023	initial	11.8	22.698	34.64	6.87	21	3N-HNRY	45062	2023	3N	0.117766	0.0130062	955646	141690644	32.81	942070	41.94	7429459	84466	19	5510	20	3	100
PNB23_22_8	R3	Photobacterium damselae	Photobacterium damselae	GCF_003026815.1	98.53	(glpF, gyrB, metG, pntA, pyrC, toxR)	(~11, 10, 23, 4, ~25, 6)	early_2023	initial	11.8	22.698	34.64	6.87	22	3N-HNRY	45062	2023	3N	0.117766	0.0130062	1052119	156239978	32.75	1035555	40.54	4579358	118529	11	3964	20	3	100
DNB22_13_2	R3	Photobacterium sp. DNB22_13_2	Photobacterium sp.	N/A	N/A	()	()	late_2022	ongoing	23.2	28.1	29.99	7.66	13	2N-HNRY	44704	2022	2N	0.231515	0.0296763	1390268	204381103	35.92	1328638	46.93	6220776	262550	7	5496	20	3	100
DNB23_23_1	R3	Photobacterium sp. DNB23_23_1	Photobacterium sp024357955	GCF_024357955.1	99.11	()	()	late_2023	ongoing	25.8	21.748	30.84	7.36	23	3N-HNRY	45068	2023	3N	0.256643	0.0476872	1394433	204902391	32.63	1366241	46.62	5576583	117128	16	4965	20	3	100
DNB22_17_2	R3	Photobacterium swingsii	Photobacterium swingsii	GCF_024346715.1	98.66	()	()	late_2022	ongoing	23.2	28.1	29.99	7.66	17	3N-HNRY	44704	2022	3N	0.231515	0.0296763	1033143	151434503	36.06	995207	44.1	5437007	190511	7	4762	21	3	100
PNB23_21_1	R3	Photobacterium swingsii	Photobacterium swingsii	GCF_024346715.1	98.9	()	()	early_2023	initial	11.8	22.698	34.64	6.87	21	3N-HNRY	45062	2023	3N	0.117766	0.0130062	1394490	205837278	32.85	1373664	43.85	5381926	138636	11	4707	20	3	100
PNB23_21_6	R3	Photobacterium swingsii	Photobacterium swingsii	GCF_024346715.1	99.08	()	()	early_2023	initial	11.8	22.698	34.64	6.87	21	3N-HNRY	45062	2023	3N	0.117766	0.0130062	1153857	169154170	32.86	1135640	44.02	5581664	182033	7	4943	20	3	99.1
PNB23_21_3	--	Vibrio aestuarianus	Vibrio aestuarianus	GCF_012395185.1	97.66	(atpA, gyrB, pyrH, recA)	(9, 62, ~266, ~301)	early_2023	initial	11.8	22.698	34.64	6.87	21	3N-HNRY	45062	2023	3N	0.117766	0.0130062	1066209	158362352	32.82	1051551	42.73	4158371	66437	18	3751	20	3	100
PNB23_21_8	--	Vibrio aestuarianus	Vibrio aestuarianus	GCF_012395185.1	97.56	(atpA, gyrB, pyrH, recA)	(9, 62, ~266, ~301)	early_2023	initial	11.8	22.698	34.64	6.87	21	3N-HNRY	45062	2023	3N	0.117766	0.0130062	1128701	168198163	32.89	1116129	42.73	4156834	66433	18	3755	20	3	100
PNB23_21_9	--	Vibrio aestuarianus	Vibrio aestuarianus	GCF_012395185.1	97.63	(atpA, gyrB, pyrH, recA)	(9, 62, ~266, ~301)	early_2023	initial	11.8	22.698	34.64	6.87	21	3N-HNRY	45062	2023	3N	0.117766	0.0130062	1105081	164444776	32.76	1088255	42.73	4154959	59489	20	3752	20	3	100
DNB22_11_3	L4	Vibrio agarivorans	Vibrio agarivorans	GCF_030409635.1	95.75	()	()	late_2022	ongoing	23.2	28.1	29.99	7.66	11	2N-HNRY	44704	2022	2N	0.231515	0.0296763	1056269	156785329	35.83	1011927	45.73	4645332	169321	8	4061	19	3	100
DNB22_13_3	L4	Vibrio agarivorans	Vibrio agarivorans	GCF_030409635.1	96.05	()	()	late_2022	ongoing	23.2	28.1	29.99	7.66	13	2N-HNRY	44704	2022	2N	0.231515	0.0296763	1118204	162765635	36	1075209	45.67	4535920	181790	8	3995	19	3	100
DNB22_14_2	L4	Vibrio agarivorans	Vibrio agarivorans	GCF_030409635.1	96.08	()	()	late_2022	ongoing	23.2	28.1	29.99	7.66	14	2N-HNRY	44704	2022	2N	0.231515	0.0296763	1118247	162651335	35.97	1069144	45.62	4545078	171797	7	3983	19	3	100
DNB22_15_3	L4	Vibrio agarivorans	Vibrio agarivorans	GCF_030409635.1	95.73	()	()	late_2022	ongoing	23.2	28.1	29.99	7.66	15	2N-HNRY	44704	2022	2N	0.231515	0.0296763	1350847	194453596	36.05	1298725	45.55	4611813	165420	9	4061	19	3	100
DNB22_16_2	L4	Vibrio agarivorans	Vibrio agarivorans	GCF_030409635.1	95.75	()	()	late_2022	ongoing	23.2	28.1	29.99	7.66	16	3N-HNRY	44704	2022	3N	0.231515	0.0296763	1185178	173746876	35.89	1128484	45.65	4610713	177670	9	4058	19	3	100
DNB22_18_2	L4	Vibrio agarivorans	Vibrio agarivorans	GCF_030409635.1	95.89	()	()	late_2022	ongoing	23.2	28.1	29.99	7.66	18	3N-HNRY	44704	2022	3N	0.231515	0.0296763	1477568	209431509	36.02	1420136	45.55	4571533	135688	13	4034	19	3	100
DNB22_18_3	L4	Vibrio agarivorans	Vibrio agarivorans	GCF_030409635.1	95.92	()	()	late_2022	ongoing	23.2	28.1	29.99	7.66	18	3N-HNRY	44704	2022	3N	0.231515	0.0296763	1562243	217634534	36.13	1517932	45.64	4577401	164054	10	4068	20	3	100
DNB23_23_8	L4	Vibrio agarivorans	Vibrio agarivorans	GCF_030409635.1	95.87	()	()	late_2023	ongoing	25.8	21.748	30.84	7.36	23	3N-HNRY	45068	2023	3N	0.256643	0.0476872	1442440	213978603	32.68	1419500	45.54	4534519	193057	7	4002	19	3	100
DNB23_25_2	L4	Vibrio agarivorans	Vibrio agarivorans	GCF_030409635.1	95.72	()	()	late_2023	ongoing	25.8	21.748	30.84	7.36	25	3N-HNRY	45068	2023	3N	0.256643	0.0476872	1650146	245309078	32.53	1615951	45.45	4535210	270524	7	3991	20	3	100
PNB22_6_3	L4	Vibrio agarivorans	Vibrio agarivorans	GCF_030409635.1	95.69	()	()	early_2022	initial	0.3	24.7	33.27	8.45	6	3N-HNRY	44676	2022	3N	0.00295548	0.00116823	1351347	197484407	35.97	1295301	45.44	5240913	131543	12	4305	19	3	100
DNB23_24_1	L5	Vibrio alginolyticus	Vibrio alginolyticus	GCF_000354175.2	98.39	(atpA, gyrB, pyrH, recA)	(100, 74, 108, 131)	late_2023	ongoing	25.8	21.748	30.84	7.36	24	3N-HNRY	45068	2023	3N	0.256643	0.0476872	1323195	197211645	32.54	1295957	44.55	5735451	487567	4	5101	20	3	99.2
PNB23_21_4	L5	Vibrio alginolyticus	Vibrio alginolyticus	GCF_000354175.2	98.38	(atpA, gyrB, pyrH, recA)	(118, 157, 17, 22)	early_2023	initial	11.8	22.698	34.64	6.87	21	3N-HNRY	45062	2023	3N	0.117766	0.0130062	1034075	153599716	32.8	1018995	44.55	5069364	230100	6	4498	20	3	100
DNB22_14_1	L5	Vibrio alginolyticus	Vibrio alignolyticus	GCF_000354175.2	98.49	(atpA, gyrB, pyrH, recA)	(16, 74, 20, 137)	late_2022	ongoing	23.2	28.1	29.99	7.66	14	2N-HNRY	44704	2022	2N	0.231515	0.0296763	1187427	170469032	36.02	1142721	44.46	5407563	311485	7	4863	19	3	100
DNB22_18_1	L5	Vibrio alginolyticus	Vibrio alignolyticus	GCF_000354175.2	98.38	(atpA, gyrB, pyrH, recA)	(16, 61, 45, 59)	late_2022	ongoing	23.2	28.1	29.99	7.66	18	3N-HNRY	44704	2022	3N	0.231515	0.0296763	1178472	169287097	36.06	1134498	44.46	5285831	165658	9	4738	19	3	100
PNB23_20_1	E1B	Vibrio barjaei	Vibrio barjaei	GCF_001639065.2	98.06	(atpA, gyrB, pyrH, recA)	(7, 7, ~68, ~7)	early_2023	initial	11.8	22.698	34.64	6.87	20	3N-HNRY	45062	2023	3N	0.117766	0.0130062	905981	134137077	32.72	890722	44.09	6381559	216172	9	5890	21	3	100
PNB23_20_3	E1B	Vibrio barjaei	Vibrio barjaei	GCF_001639065.2	98.7	(atpA, gyrB, pyrH, recA)	(7, 7, ~68, ~7)	early_2023	initial	11.8	22.698	34.64	6.87	20	3N-HNRY	45062	2023	3N	0.117766	0.0130062	907150	134505970	32.8	893110	44.22	5914107	248672	8	5427	20	3	100
PNB23_20_5	E1B	Vibrio barjaei	Vibrio barjaei	GCF_001639065.2	98.13	(atpA, gyrB, pyrH, recA)	(7, 7, ~68, ~7)	early_2023	initial	11.8	22.698	34.64	6.87	20	3N-HNRY	45062	2023	3N	0.117766	0.0130062	808017	119974375	32.75	795087	44.1	6353435	221491	10	5854	21	3	100
PNB23_22_1	--	Vibrio celticus	Vibrio celticus	GCF_024347335.1	97.22	(atpA, gyrB, pyrH, recA)	(38, 47, 39, 46)	early_2023	initial	11.8	22.698	34.64	6.87	22	3N-HNRY	45062	2023	3N	0.117766	0.0130062	1267330	188335840	32.87	1251098	44.41	5375177	145439	12	4648	18	3	100
DNB22_11_2	--	Vibrio chagasii B	Vibrio chagasii B	GCF_903995485.1	98.25	(atpA, gyrB, pyrH, recA)	(~62, ~93, 85, ~101)	late_2022	ongoing	23.2	28.1	29.99	7.66	11	2N-HNRY	44704	2022	2N	0.231515	0.0296763	1265574	182530188	35.99	1218380	44.4	5738917	158094	12	5013	20	3	100
DNB22_15_1	--	Vibrio chagasii B	Vibrio chagasii B	GCF_903995485.1	98.23	(atpA, gyrB, pyrH, recA)	(62, 93, 85, 89)	late_2022	ongoing	23.2	28.1	29.99	7.66	15	2N-HNRY	44704	2022	2N	0.231515	0.0296763	979944	138634833	36.2	949893	44.44	5490857	291295	6	4789	18	3	100
DNB22_11_1	L5	Vibrio diabolicus	Vibrio diabolicus	GCA_001048675.1	98.05	(atpA, gyrB, pyrH, recA)	(~17, 15, 25, 27)	late_2022	ongoing	23.2	28.1	29.99	7.66	11	2N-HNRY	44704	2022	2N	0.231515	0.0296763	1157808	167009623	35.88	1100110	44.82	5050345	259715	5	4480	19	3	100
DNB22_13_1	L5	Vibrio diabolicus	Vibrio diabolicus	GCA_001048675.1	98.11	(atpA, gyrB, pyrH, recA)	(112, ~15, 18, 19)	late_2022	ongoing	23.2	28.1	29.99	7.66	13	2N-HNRY	44704	2022	2N	0.231515	0.0296763	1381797	197834923	36	1326041	44.81	5093023	542303	4	4553	20	3	100
DNB22_15_2	L5	Vibrio diabolicus	Vibrio diabolicus	GCA_001048675.1	98.05	(atpA, gyrB, pyrH, recA)	(23, 30, 19, 27)	late_2022	ongoing	23.2	28.1	29.99	7.66	15	2N-HNRY	44704	2022	2N	0.231515	0.0296763	1219883	172727992	35.99	1173182	44.8	5052133	257964	7	4471	19	3	100
DNB22_14_3	--	Vibrio fortis DNB22_14_3	Vibrio fortis A	GCF_000695685.1	96.98	(atpA, gyrB, pyrH, recA)	(~79, ~280, ~69, ~269)	late_2022	ongoing	23.2	28.1	29.99	7.66	14	2N-HNRY	44704	2022	2N	0.231515	0.0296763	1188890	171216551	36	1137754	44.52	5948413	203077	11	5402	20	3	99.2
PNB23_22_5	E1A	Vibrio hangzhouensis	Vibrio hangzhouensis	GCF_900107935.1	95.01	()	()	early_2023	initial	11.8	22.698	34.64	6.87	22	3N-HNRY	45062	2023	3N	0.117766	0.0130062	1036233	154061316	32.76	1020002	46.48	4758753	250976	7	4275	19	3	99.2
DNB22_10_1	L6	Vibrio harveyi	Vibrio harveyi	GCF_001591145.1	98.64	(atpA, gyrB, pyrH, recA)	(34, 26, 22, 112)	late_2022	ongoing	23.2	28.1	29.99	7.66	10	3N-HNRY	44704	2022	3N	0.231515	0.0296763	1423480	203148786	36.06	1368302	44.86	5889763	366448	5	5283	20	3	100
DNB22_10_2	L6	Vibrio harveyi	Vibrio harveyi	GCF_001591145.1	98.7	(atpA, gyrB, pyrH, recA)	(34, ~82, 22, ~76)	late_2022	ongoing	23.2	28.1	29.99	7.66	10	3N-HNRY	44704	2022	3N	0.231515	0.0296763	1144363	162655493	36	1095835	44.98	5666144	178336	13	5074	19	3	100
DNB22_12_2	L6	Vibrio harveyi	Vibrio harveyi	GCF_001591145.1	98.64	(atpA, gyrB, pyrH, recA)	(173, ~148, 22, ~148)	late_2022	ongoing	23.2	28.1	29.99	7.66	12	2N-HNRY	44704	2022	2N	0.231515	0.0296763	1399097	198500529	36.03	1343191	45.06	5612633	265976	8	4976	19	3	100
DNB22_16_1	L6	Vibrio harveyi	Vibrio harveyi	GCF_001591145.1	98.59	(atpA, gyrB, pyrH, recA)	(34, ~155, 22, 102)	late_2022	ongoing	23.2	28.1	29.99	7.66	16	3N-HNRY	44704	2022	3N	0.231515	0.0296763	1015594	146786680	35.97	970296	44.84	5837316	307444	7	5292	20	3	100
DNB23_24_4	L6	Vibrio harveyi	Vibrio harveyi	GCF_001591145.1	98.48	(atpA, gyrB, pyrH, recA)	(58, 82, 22, ~76)	late_2023	ongoing	25.8	21.748	30.84	7.36	24	3N-HNRY	45068	2023	3N	0.256643	0.0476872	1312524	195273608	32.49	1282802	44.88	5822256	180287	12	5204	21	3	100
DNB23_25_5	L6	Vibrio harveyi	Vibrio harveyi	GCF_001591145.1	98.58	(atpA, gyrB, pyrH, recA)	(34, ~82, 22, 112)	late_2023	ongoing	25.8	21.748	30.84	7.36	25	3N-HNRY	45068	2023	3N	0.256643	0.0476872	1223900	181926288	32.56	1198444	44.98	5596577	281775	7	4996	20	3	100
DNB22_12_3	--	Vibrio jasicida	Vibrio jasicida	GCF_000400365.1	97.27	(atpA, gyrB, pyrH, recA)	(24, ~31, 44, 29)	late_2022	ongoing	23.2	28.1	29.99	7.66	12	2N-HNRY	44704	2022	2N	0.231515	0.0296763	1086438	155330055	35.9	1034957	44.91	5625629	202729	9	4987	19	3	100
DNB23_25_3	--	Vibrio jasicida DNB23_25_3	Vibrio jasicida	GCF_000400365.1	97.61	(atpA, gyrB, pyrH, recA)	(24, ~59, 26, ~29)	late_2023	ongoing	25.8	21.748	30.84	7.36	25	3N-HNRY	45068	2023	3N	0.256643	0.0476872	1440313	213820679	32.59	1412591	45.07	5799488	265921	7	5134	19	3	100
DNB23_25_4	--	Vibrio jasicida	Vibrio jasicida	GCF_000400365.1	97.92	(atpA, gyrB, pyrH, recA)	(~24, ~31, 26, 29)	late_2023	ongoing	25.8	21.748	30.84	7.36	25	3N-HNRY	45068	2023	3N	0.256643	0.0476872	1668135	247514276	32.6	1637028	45.01	5958357	207385	7	5296	19	3	100
DNB23_25_7	--	Vibrio maritimus B	Vibrio maritimus B	GCF_021441885.1	95.08	(atpA, gyrB, pyrH, recA)	(~50, ~236, ~51, ~63)	late_2023	ongoing	25.8	21.748	30.84	7.36	25	3N-HNRY	45068	2023	3N	0.256643	0.0476872	1261049	187606461	32.55	1235017	45.89	6014636	403263	5	5436	20	2	100
PNB22_2_1	E1B	Vibrio mediterranei	Vibrio mediterranei	GCF_900088415.1	99.12	(atpA, gyrB, pyrH, recA)	(72, 95, 70, 88)	early_2022	initial	0.3	24.7	33.27	8.45	2	2N-HNRY	44676	2022	2N	0.00295548	0.00116823	1073549	159066167	35.79	1018198	44.04	5761451	111399	21	5270	20	3	100
PNB22_3_3	E1B	Vibrio mediterranei	Vibrio mediterranei	GCF_900088415.1	99.12	(atpA, gyrB, pyrH, recA)	(72, 95, 70, 88)	early_2022	initial	0.3	24.7	33.27	8.45	3	2N-HNRY	44676	2022	2N	0.00295548	0.00116823	1405597	205306933	36.19	1364805	44.05	5764889	97223	20	5272	20	3	100
PNB22_6_1	E1B	Vibrio mediterranei	Vibrio mediterranei	GCF_900088415.1	99.12	(atpA, gyrB, pyrH, recA)	(72, 95, 70, 88)	early_2022	initial	0.3	24.7	33.27	8.45	6	3N-HNRY	44676	2022	3N	0.00295548	0.00116823	1081226	157637585	35.94	1031127	44.06	5765369	98980	20	5272	20	3	100
PNB22_7_2	E1B	Vibrio mediterranei	Vibrio mediterranei	GCF_900088415.1	99.08	(atpA, gyrB, pyrH, recA)	(72, 95, 70, 88)	early_2022	initial	0.3	24.7	33.27	8.45	7	3N-HNRY	44676	2022	3N	0.00295548	0.00116823	1328823	193691909	35.97	1272257	44.05	5761878	78877	19	5274	20	3	100
PNB22_9_1	E1B	Vibrio mediterranei	Vibrio mediterranei	GCF_900088415.1	99.08	(atpA, gyrB, pyrH, recA)	(72, 95, 70, 88)	early_2022	initial	0.3	24.7	33.27	8.45	9	3N-HNRY	44676	2022	3N	0.00295548	0.00116823	1062207	155931840	35.99	1018109	44.07	5702468	94500	20	5215	20	3	100
PNB23_20_7	E1B	Vibrio mediterranei	Vibrio mediterranei	GCF_900088415.1	99.12	(atpA, gyrB, pyrH, recA)	(72, 95, 70, 88)	early_2023	initial	11.8	22.698	34.64	6.87	20	3N-HNRY	45062	2023	3N	0.117766	0.0130062	1009832	149333659	32.83	994656	44.05	5690602	104868	17	5203	20	3	100
DNB22_10_3	--	Vibrio owensii	Vibrio owensii	GCF_000817815.1	96.34	(atpA, gyrB, pyrH, recA)	(45, ~125, ~94, ~207)	late_2022	ongoing	23.2	28.1	29.99	7.66	10	3N-HNRY	44704	2022	3N	0.231515	0.0296763	1180807	169463637	35.96	1130447	45.43	6303221	269415	7	5639	19	3	100
DNB23_24_10	--	Vibrio owensii	Vibrio owensii	GCF_000817815.1	96.65	(atpA, gyrB, pyrH, recA)	(~45, ~120, ~94, ~207)	late_2023	ongoing	25.8	21.748	30.84	7.36	24	3N-HNRY	45068	2023	3N	0.256643	0.0476872	1307291	194501988	32.58	1281313	45.42	6194743	359229	5	5572	19	3	100
DNB23_24_3	--	Vibrio owensii	Vibrio owensii	GCF_000817815.1	96.48	(atpA, gyrB, pyrH, recA)	(~89, ~94, ~43, ~73)	late_2023	ongoing	25.8	21.748	30.84	7.36	24	3N-HNRY	45068	2023	3N	0.256643	0.0476872	1194404	177939040	32.54	1168159	45.51	6079951	198573	10	5363	19	3	100
DNB23_25_10	--	Vibrio owensii	Vibrio owensii	GCF_000817815.1	96.24	(atpA, gyrB, pyrH, recA)	(~89, 149?, ~100, ~146)	late_2023	ongoing	25.8	21.748	30.84	7.36	25	3N-HNRY	45068	2023	3N	0.256643	0.0476872	1097111	163429006	32.51	1074496	45.34	6084222	186161	10	5426	19	3	100
DNB23_23_5	--	Vibrio parahaemolyticus	Vibrio parahaemolyticus	GCF_900460535.1	98.17	(dnaE, dtdS, gyrB, pntA, pyrC, recA, tnaA)	(239, 157, 16, 33, 31, 414, ~20)	late_2023	ongoing	25.8	21.748	30.84	7.36	23	3N-HNRY	45068	2023	3N	0.256643	0.0476872	1097266	163501576	32.59	1076337	45.43	4919979	321998	5	4390	20	3	100
DNB23_26_1	--	Vibrio rotiferianus	Vibrio rotiferianus	GCF_002741985.1	97.66	(atpA, gyrB, pyrH, recA)	(65, 27, ~82, ~25)	late_2023	ongoing	25.8	21.748	30.84	7.36	26	3N-HNRY	45068	2023	3N	0.256643	0.0476872	1519846	225697040	32.59	1492433	44.82	5225826	324095	6	4701	19	3	99.2
PNB23_21_2	--	Vibrio rotiferianus	Vibrio rotiferianus	GCF_002741985.1	97.39	(atpA, gyrB, pyrH, recA)	(65, 262, ~82, 84)	early_2023	initial	11.8	22.698	34.64	6.87	21	3N-HNRY	45062	2023	3N	0.117766	0.0130062	1220372	181081722	32.81	1202565	44.78	5232675	223327	8	4721	19	3	99.2
DNB22_10_4	--	Vibrio sp. DNB22_10_4	Vibrio sp.	N/A	N/A	()	()	late_2022	ongoing	23.2	28.1	29.99	7.66	10	3N-HNRY	44704	2022	3N	0.231515	0.0296763	1267926	181860642	35.92	1220017	46.2	5473099	420504	4	4872	20	3	98.4
DNB22_16_3	--	Vibrio chaetopteri DNB22_16_3	Vibrio sp.	N/A	N/A	()	()	late_2022	ongoing	23.2	28.1	29.99	7.66	16	3N-HNRY	44704	2022	3N	0.231515	0.0296763	941557	132628077	36.04	905401	46.08	5720057	305600	7	5087	20	3	98.4
DNB23_23_3	R2	Vibrio sp. DNB23_23_3	Vibrio sp.	N/A	N/A	(atpA, gyrB, pyrH, recA)	(56, ~80, 59, ~74)	late_2023	ongoing	25.8	21.748	30.84	7.36	23	3N-HNRY	45068	2023	3N	0.256643	0.0476872	807842	120181955	32.48	789258	44.43	5082567	308238	6	4506	19	3	100
DNB23_23_6	R2	Vibrio sp. DNB23_23_6	Vibrio sp.	N/A	N/A	(atpA, gyrB, pyrH, recA)	(56, ~80, ~59, ~74)	late_2023	ongoing	25.8	21.748	30.84	7.36	23	3N-HNRY	45068	2023	3N	0.256643	0.0476872	1646942	244100970	32.62	1617112	44.54	5082155	338781	4	4548	20	3	100
DNB23_23_7	R2	Vibrio sp. DNB23_23_7	Vibrio sp.	N/A	N/A	()	()	late_2023	ongoing	25.8	21.748	30.84	7.36	23	3N-HNRY	45068	2023	3N	0.256643	0.0476872	1410194	209017024	32.61	1384279	45.18	4755662	194964	8	4178	19	3	100
DNB23_25_8	R2	Vibrio sp. DNB23_25_8	Vibrio sp.	N/A	N/A	(atpA, gyrB, pyrH, recA)	(65, ~80, ~82, ~74)	late_2023	ongoing	25.8	21.748	30.84	7.36	25	3N-HNRY	45068	2023	3N	0.256643	0.0476872	1425491	211734765	32.59	1398695	44.56	4989343	197406	10	4434	20	3	100
PNB22_2_3	--	Vibrio sp. PNB22_2_3	Vibrio sp.	N/A	N/A	(atpA, gyrB, pyrH, recA)	(~50, ~236, ~51, ~63)	early_2022	intial	0.3	24.7	33.27	8.45	2	2N-HNRY	44676	2022	2N	0.00295548	0.00116823	1009446	149247404	35.85	960714	45.89	5989594	401361	5	5419	19	2	100
PNB23_21_5	R2	Vibrio sp. PNB23_21_5	Vibrio sp.	N/A	N/A	(atpA, gyrB, pyrH, recA)	(56, ~80, 59, ~74)	early_2023	intial	11.8	22.698	34.64	6.87	21	3N-HNRY	45062	2023	3N	0.117766	0.0130062	1174017	173569475	32.86	1158500	44.31	5275552	280111	6	4683	19	3	100
PNB23_22_3	--	Vibrio sp. PNB23_22_3	Vibrio sp.	N/A	N/A	(atpA, gyrB, pyrH, recA)	(27, ~124, 29, ~32)	early_2023	intial	11.8	22.698	34.64	6.87	22	3N-HNRY	45062	2023	3N	0.117766	0.0130062	1002882	148446617	32.61	979839	44.16	5543540	193075	9	4869	17	3	100
PNB23_22_4	R2	Vibrio sp. PNB23_22_4	Vibrio sp.	N/A	N/A	()	()	early_2023	intial	11.8	22.698	34.64	6.87	22	3N-HNRY	45062	2023	3N	0.117766	0.0130062	1195669	177102361	32.77	1176661	45.52	4499589	74066	19	4010	20	3	100
PNB23_22_7	E1A	Vibrio sp. PNB23_22_7	Vibrio sp.	N/A	N/A	()	()	early_2023	intial	11.8	22.698	34.64	6.87	22	3N-HNRY	45062	2023	3N	0.117766	0.0130062	1187203	176373070	32.78	1168066	46.51	4813360	246905	7	4373	19	3	100
PNB23_22_9	E1A	Vibrio sp. PNB23_22_9	Vibrio sp.	N/A	N/A	()	()	early_2023	intial	11.8	22.698	34.64	6.87	22	3N-HNRY	45062	2023	3N	0.117766	0.0130062	1092050	162040205	32.81	1075966	46.47	5149190	238043	8	4753	19	3	100
DNB22_12_1	R2	Vibrio sp. DNB22_12_1	Vibrio sp002608565	GCF_002608565.1	99.32	()	()	late_2022	ongoing	23.2	28.1	29.99	7.66	12	2N-HNRY	44704	2022	2N	0.231515	0.0296763	1358217	191295867	36.06	1307326	45.11	4155192	192715	7	3731	18	3	99.2
DNB22_17_1	R2	Vibrio sp. DNB22_17_1	Vibrio sp002608565	GCF_002608565.1	99.39	()	()	late_2022	ongoing	23.2	28.1	29.99	7.66	17	3N-HNRY	44704	2022	3N	0.231515	0.0296763	1520092	212176580	36.13	1468104	45.11	4193566	210293	7	3824	19	3	100
DNB22_19_1	R2	Vibrio sp. DNB22_19_1	Vibrio sp002608565	GCF_002608565.1	99.37	()	()	late_2022	ongoing	23.2	28.1	29.99	7.66	19	3N-HNRY	44704	2022	3N	0.231515	0.0296763	1309316	186798859	36.1	1261682	45.03	4268510	119408	11	3839	19	3	100
DNB22_19_2	R2	Vibrio sp. DNB22_19_2	Vibrio sp002608565	GCF_002608565.1	99.23	()	()	late_2022	ongoing	23.2	28.1	29.99	7.66	19	3N-HNRY	44704	2022	3N	0.231515	0.0296763	1017628	146056302	36.17	985548	45.08	4216841	159842	8	3784	19	3	100
DNB23_26_2	R2	Vibrio sp. DNB23_26_2	Vibrio sp002608565	GCF_002608565.1	99.44	()	()	late_2023	ongoing	25.8	21.748	30.84	7.36	26	3N-HNRY	45068	2023	3N	0.256643	0.0476872	1072826	159509062	32.55	1051278	45	4263131	136166	7	3839	20	3	100
PNB22_1_1	R2	Vibrio sp. PNB22_1_1	Vibrio sp002608565	GCF_002608565.1	99.5	()	()	early_2022	initial	0.3	24.7	33.27	8.45	1	2N-HNRY	44676	2022	2N	0.00295548	0.00116823	840426	124909459	35.64	795314	45.01	4251575	172759	7	3834	20	3	100
PNB22_2_2	R2	Vibrio sp. PNB22_2_2	Vibrio sp002608565	GCF_002608565.1	99.34	()	()	early_2022	initial	0.3	24.7	33.27	8.45	2	2N-HNRY	44676	2022	2N	0.00295548	0.00116823	974017	145056604	35.72	928804	45.03	4223905	183861	5	3790	20	3	100
PNB22_3_1	R2	Vibrio sp. PNB22_3_1	Vibrio sp002608565	GCF_002608565.1	99.23	()	()	early_2022	initial	0.3	24.7	33.27	8.45	3	2N-HNRY	44676	2022	2N	0.00295548	0.00116823	930411	138128002	35.75	880753	44.97	4682656	181335	10	4253	19	3	100
PNB22_3_2	R2	Vibrio sp. PNB22_3_2	Vibrio sp002608565	GCF_002608565.1	99.37	()	()	early_2022	initial	0.3	24.7	33.27	8.45	3	2N-HNRY	44676	2022	2N	0.00295548	0.00116823	938392	139565647	35.67	883071	44.95	4739767	172799	9	3955	19	3	100
PNB22_4_1	R2	Vibrio sp. PNB22_4_1	Vibrio sp002608565	GCF_002608565.1	99.13	()	()	early_2022	initial	0.3	24.7	33.27	8.45	4	2N-HNRY	44676	2022	2N	0.00295548	0.00116823	986124	146435198	35.79	940961	44.96	4289575	133108	9	3861	19	3	100
PNB22_4_2	R2	Vibrio sp. PNB22_4_2	Vibrio sp002608565	GCF_002608565.1	99.3	()	()	early_2022	initial	0.3	24.7	33.27	8.45	4	2N-HNRY	44676	2022	2N	0.00295548	0.00116823	866752	128897789	35.77	820946	45.04	4150046	96014	14	3731	19	3	100
PNB22_5_1	R2	Vibrio sp. PNB22_5_1	Vibrio sp002608565	GCF_002608565.1	99.52	()	()	early_2022	initial	0.3	24.7	33.27	8.45	5	2N-HNRY	44676	2022	2N	0.00295548	0.00116823	967658	143437072	35.85	921360	44.97	4263599	162533	7	3842	19	3	100
PNB22_6_2	R2	Vibrio sp. PNB22_6_2	Vibrio sp002608565	GCF_002608565.1	98.96	()	()	early_2022	initial	0.3	24.7	33.27	8.45	6	3N-HNRY	44676	2022	3N	0.00295548	0.00116823	824861	122752772	35.74	780082	45.17	5255829	209401	9	4285	18	3	100
PNB22_7_1	R2	Vibrio sp. PNB22_7_1	Vibrio sp002608565	GCF_002608565.1	99.16	()	()	early_2022	initial	0.3	24.7	33.27	8.45	7	3N-HNRY	44676	2022	3N	0.00295548	0.00116823	887544	131561371	35.95	850575	44.94	4714974	150861	11	4005	19	3	100
PNB22_7_3	R2	Vibrio sp. PNB22_7_3	Vibrio sp002608565	GCF_002608565.1	99.28	()	()	early_2022	initial	0.3	24.7	33.27	8.45	7	3N-HNRY	44676	2022	3N	0.00295548	0.00116823	785637	116770468	35.54	737927	45.05	4196553	177556	8	3793	20	3	100
PNB22_8_1	R2	Vibrio sp. PNB22_8_1	Vibrio sp002608565	GCF_002608565.1	99.47	()	()	early_2022	initial	0.3	24.7	33.27	8.45	8	3N-HNRY	44676	2022	3N	0.00295548	0.00116823	782100	115625485	35.6	748517	44.97	4284620	162032	11	3883	18	3	100
PNB22_8_2	R2	Vibrio sp. PNB22_8_2	Vibrio sp002608565	GCF_002608565.1	99.47	()	()	early_2022	initial	0.3	24.7	33.27	8.45	8	3N-HNRY	44676	2022	3N	0.00295548	0.00116823	1105600	163071689	35.84	1050300	44.98	4286280	164061	9	3884	18	3	100
PNB23_21_10	R2	Vibrio sp. PNB23_21_10	Vibrio sp002608565	GCF_002608565.1	99.32	()	()	early_2023	initial	11.8	22.698	34.64	6.87	21	3N-HNRY	45062	2023	3N	0.117766	0.0130062	861868	127987475	32.74	847707	45.01	4380937	202709	7	3941	20	3	99.2
PNB23_22_10	R2	Vibrio sp. PNB23_22_10	Vibrio sp002608565	GCF_002608565.1	99.38	()	()	early_2023	initial	11.8	22.698	34.64	6.87	22	3N-HNRY	45062	2023	3N	0.117766	0.0130062	1164627	172544298	32.58	1142081	45.1	4125785	152701	9	3720	19	3	100
PNB23_22_6	R2	Vibrio sp. PNB23_22_6	Vibrio sp002608565	GCF_002608565.1	99.13	()	()	early_2023	initial	11.8	22.698	34.64	6.87	22	3N-HNRY	45062	2023	3N	0.117766	0.0130062	1064715	158090767	32.78	1048719	45.07	4259856	158647	9	3810	19	3	100
PNB23_22_2	--	Vibrio sp. PNB23_22_2	Vibrio sp007858795	GCF_007858795.1	98.58	(atpA, gyrB, pyrH, recA)	(27, 34, 29, ~32)	early_2023	initial	11.8	22.698	34.64	6.87	22	3N-HNRY	45062	2023	3N	0.117766	0.0130062	1360386	201493736	32.83	1340719	44.23	5198130	227370	9	4536	19	3	100
Supplemental Table S1. Comprehensive metadata and genome statistics for 110 Vibrio isolates from eastern oyster mortality events. This table provides detailed information for all Vibrio isolates sequenced in this study, organized into three main categories: (1) Taxonomic Classification including clade assignmnets, GTDB-Tk taxonomic classifications, closest reference genome matches with average nu…
